# Supplementary material for: Enantiomeric Separation and Degradation of Benoxacor Enantiomers in Horticultural Soil by Normal-Phase and Reversed-Phase High Performance Liquid Chromatography
Source: Int J Mol Sci. 2023 May 17;24(10):8887. doi: 10.3390/ijms24108887 (PMC10218933; doi:10.3390/ijms24108887)
Supplement: Supplementary file 1 [file ijms-24-08887-s001.zip]

Archive with 1 entries (1 files):
- ijms-2385639-supplementary.pdf
